# Supplementary material for: Twice as Nice: The Duff Formylation of Umbelliferone Revised
Source: Molecules. 2021 Dec 10;26(24):7482. doi: 10.3390/molecules26247482 (PMC8706561; doi:10.3390/molecules26247482)
Supplement: Supplementary file 1 [file molecules-26-07482-s001.zip]

Archive with 1 entries (1 files):
- molecules-1476032-supplementary.pdf
